# Supplementary material for: Antitumor Activity of Nanoparticles Loaded with PHT-427, a Novel AKT/PDK1 Inhibitor, for the Treatment of Head and Neck Squamous Cell Carcinoma
Source: Pharmaceutics. 2021 Aug 12;13(8):1242. doi: 10.3390/pharmaceutics13081242 (PMC8401941; doi:10.3390/pharmaceutics13081242)
Supplement: Supplementary file 1 [file pharmaceutics-13-01242-s001.zip]

Archive with 1 entries (1 files):
- pharmaceutics-1285326-supplementary.pdf
